# Supplementary material for: Selection for specific behavioural traits does not influence preference of chasing motion and visual strategy in dogs
Source: Sci Rep. 2022 Feb 11;12:2370. doi: 10.1038/s41598-022-06382-6 (PMC8837786; doi:10.1038/s41598-022-06382-6)
Supplement: Supplementary file 1 — Supplementary Information 1. [file 41598_2022_6382_MOESM1_ESM.xlsx]

## Sheet: Information
Electronic supplementary material for:
Selection for specific behavioural traits does not influence preference of chasing motion and visual strategy in dogs
by Judit Abdai and Ádám Miklósi
in Scientific Reports

## Sheet: Subjects
ID	Breed	Age (year)	Sex	Video_ID	Comments
CHASER
CC1	Beagle	4.5	female	1_009tri_LR
CC2	German Boxer	5	male	1_007tri_RL
CC3	Beagle	2	male	1_016tri_RL	Inter-coder
CC4	Beagle	2	female	1_016tri_RL
CC5	Shiba Inu	2.3	male	1_053tri_LR
CC6	Jack Russell Terrier	5	female	1_055tri_RL	Inter-coder
CC7	Jack Russell Terrier	3	male	1_056tri_LR
CC8	Jack Russell Terrier	4	female	1_068tri_RL
CC10	Hanover Hound	2.5	male	2_032tri_LR
CC12	Jack Russell Terrier	15	male	2_032tri_RL
CC14	Beagle	0.75	male	2_059tri_LR	Inter-coder
CC15	Parson Russell Terrier	13	female	2_051tri_RL
CC16	Beagle	10	male	2_074tri_RL
CC20	Basset Hound	7.5	male	1_007tri_RL	Inter-coder
CC21	Basset Hound	1.5	female	1_053tri_LR
CC24	Parson Russell Terrier	7	female	1_056tri_RL
CC25	Beagle	7.5	female	1_068tri_LR
CC26	Parson Russell Terrier	0.75	male	2_012tri_RL	Inter-coder
CC31	Hanover Hound	12	female	2_023tri_RL
CC32	Beagle	6	male	2_041tri_RL
CC34	Beagle	7	female	2_074tri_LR
CC36	Catahoula Leopard Dog	0.583333	male	1_068tri_RL
RETRIEVER
RC4	English Cocker Spaniel	6	female	2_012tri_LR
RC5	English Cocker Spaniel	9	female	2_020tri_RL
RC6	Labrador Retriever	1.5	female	1_007tri_RL
RC8	Labrador Retriever	1	male	2_032tri_RL
RC10	English Cocker Spaniel	2.5	male	2_059tri_LR
RC12	English Cocker Spaniel	1	male	1_016tri_RL
RC13	English Cocker Spaniel	3	female	1_055tri_RL	Inter-coder
RC14	Golden Retriever	4	male	1_068tri_RL	Inter-coder
RC15	Golden Retriever	0.916667	male	2_032tri_LR
RC17	English Cocker Spaniel	3	female	1_007tri_LR
RC18	Golden Retriever	4	female	1_009tri_RL
RC19	Golden Retriever	10	female	1_016tri_LR	Inter-coder
RC20	Labrador Retriever	1	male	1_053tri_RL	Inter-coder
RC21	Golden Retriever	1	male	1_055tri_LR
RC22	English Cocker Spaniel	7.5	female	2_041tri_LR	Inter-coder
RC39	Labrador Retriever	1.5	female	1_056tri_LR	Inter-coder
RC41	Golden Retriever	3	male	2_012tri_LR
RC43	Golden Retriever	2	male	2_059tri_RL
RC45	Golden Retriever	9	female	2_020tri_RL
RC47	Labrador Retriever	3	female	2_020tri_RL
EXCLUDED SUBJECTS
ID	Breed	Age (year)	Sex	Video_ID	Original group	Reason of exclusion
EC1	Beagle	11	male	1_016tri_LR	Chaser	Due to a technical issue there was no audio in the audiovisual attention grabber (extremely silent sound)
EC2	Cane corso	5	male	2_074tri_RL	Chaser	The audio of the audiovisual attention grabber were displayed twice before the actual video started
EC3	Beagle	7.5	female	2_023tri_RL	Chaser	The dog did not look at the stimuli at all
EC4	Beagle	12	female	2_023tri_RL	Chaser	The dog did not look at the stimuli at all
EC5	Jack Russell Terrier	10.5	male	2_012tri_LR	Chaser	The dog looked at the stimuli for less than 2 s in either of the trials
EC6	Bavarian Mountain Hound	7.5	female	2_041tri_LR	Chaser	The dog looked at the stimuli for less than 2 s in either of the trials
EC7	Beagle	13	female	1_009tri_RL	Chaser	The dog looked at the stimuli for less than 2 s in either of the trials
EC8	Beagle	7	male	1_055tri_LR	Chaser	The dog looked at the stimuli for less than 2 s in both trials
EC9	Jack Russell Terrier	11	male	1_007tri_LR	Chaser	The dog looked at the stimuli for less than 2 s in both trials
EC10	Beagle	6	male	1_007tri_RL	Chaser	The dog looked at the stimuli for less than 2 s in both trials
EC11	Beagle	3	male	1_007tri_LR	Chaser	The dog looked at the stimuli for less than 2 s in both trials
EC12	Jack Russell Terrier	8	male	2_020tri_RL	Chaser	The dog looked at the stimuli for less than 2 s in both trials
EC13	Petit Basset Giffon	5	female	2_020tri_RL	Chaser	The dog looked at the stimuli for less than 2 s in Trial 2
EC14	Beagle	5	female	2_074tri_LR	Chaser	The dog looked at the stimuli for less than 2 s in Trial 2
EC15	Beagle	0.9	female	1_053tri_RL	Chaser	The dog looked at the stimuli for less than 2 s in Trial 2
EC16	Basset Hound	10	female	2_023tri_LR	Chaser	The dog looked at the stimuli for less than 2 s in Trial 2
EC17	Beagle	6	female	2_051tri_LR	Chaser	The dog looked at the stimuli for less than 2 s in Trial 2
EC18	Beagle	11	male	2_020tri_LR	Chaser	The dog looked at the stimuli for less than 2 s in Trial 2
EC19	Jack Russell Terrier	9	male	2_020tri_RL	Chaser	The dog looked at the stimuli for less than 2 s in Trial 2
EC20	Irish terrier	7.5	female	2_059tri_RL	Chaser	The dog looked at the stimuli for less than 2 s in Trial 2
EC21	Beagle	7	female	1_053tri_RL	Chaser	The dog looked at the stimuli for less than 2 s in Trial 2
EC22	Jack Russell Terrier	13	male	2_032tri_RL	Chaser	The dog looked at the stimuli for less than 2 s in Trial 2
EC23	Beagle	9	female	2_032tri_RL	Chaser	The dog moved out of picture at the beginning of Trial 2
EC24	Beagle	7.5	female	2_023tri_RL	Chaser	The dog looked at the stimuli for less than 2 s in either of the trials
EC25	Bavarian Mountain Hound	1	male	2_020tri_RL	Chaser	The dog tried to escape throughout the test
EC26	English hound	1.5	male	1_016tri_RL	Chaser	The owner did not hold the dog in one place and the dog walked around the room during the test
ER1	Labrador Retriever	2	male	2_041tri_LR	Retriever	The camera did not capture the dogs face for a long period of time because the dog layed down
ER2	Labrador Retriever	8	female	2_041tri_RL	Retriever	The dog did not look at the screen at all in Trial 2
ER3	Labrador Retriever	5	female	2_020tri_LR	Retriever	The dog did not look at the screen at all, and in Trial 2 walked away from the owner
ER4	Labrador Retriever	3.5	female	1_009tri_LR	Retriever	The dog looked at the stimuli for less than 2 s in either of the trials
ER5	Labrador Retriever	5.5	male	1_053tri_LR	Retriever	The dog looked at the stimuli for less than 2 s in either of the trials
ER6	English Cocker Spaniel	1	male	2_074tri_RL	Retriever	The dog looked at the stimuli for less than 2 s in either of the trials
ER7	English Cocker Spaniel	1	male	2_041tri_LR	Retriever	The dog looked at the stimuli for less than 2 s in either of the trials
ER8	English Cocker Spaniel	2	female	2_012tri_RL	Retriever	The dog looked at the stimuli for less than 2 s in either of the trials
ER9	English Cocker Spaniel	5	female	2_020tri_LR	Retriever	The dog looked at the stimuli for less than 2 s in either of the trials
ER10	English Cocker Spaniel	6.5	female	2_032tri_RL	Retriever	The dog looked at the stimuli for less than 2 s in either of the trials
ER11	Labrador Retriever	6	male	2_041tri_LR	Retriever	The dog looked at the stimuli for less than 2 s in both trials
ER12	Labrador Retriever	4	female	1_007tri_LR	Retriever	The dog looked at the stimuli for less than 2 s in both trials
ER13	Labrador Retriever	12.5	female	2_023tri_RL	Retriever	The dog looked at the stimuli for less than 2 s in both trials
ER14	Labrador Retriever	2	female	2_032tri_RL	Retriever	The dog looked at the stimuli for less than 2 s in both trials
ER15	Labrador Retriever	5.5	male	1_068tri_LR	Retriever	The dog looked at the stimuli for less than 2 s in Trial 1
ER16	Labrador Retriever	5	female	1_056tri_LR	Retriever	The dog looked at the stimuli for less than 2 s in Trial 2
ER17	Golden Retriever	3	female	1_007tri_RL	Retriever	The dog looked at the stimuli for less than 2 s in Trial 2
ER18	Labrador Retriever	4.5	female	2_041tri_LR	Retriever	The dog looked at the stimuli for less than 2 s in Trial 2
ER19	English Cocker Spaniel	8	female	2_041tri_LR	Retriever	The dog looked at the stimuli for less than 2 s in Trial 2
ER20	Labrador Retriever	4.5	male	1_056tri_LR	Retriever	The dog looked at the stimuli for less than 2 s in Trial 2
ER21	English Cocker Spaniel	2	male	2_041tri_LR	Retriever	The dog looked at the stimuli for less than 2 s in Trial 2
ER22	English Cocker Spaniel	4	male	2_032tri_LR	Retriever	The dog looked at the stimuli for less than 2 s in Trial 2
ER23	English Cocker Spaniel	1	male	2_032tri_LR	Retriever	The dog looked at the stimuli for less than 2 s in Trial 2
ER24	Labrador Retriever	5	female	1_056tri_LR	Retriever	The dog looked at the stimuli for less than 2 s in Trial 2
ER25	Labrador Retriever	10	male	2_074tri_LR	Retriever	The dog looked at the stimuli for less than 2 s in Trial 2
ER26	Labrador Retriever	3	female	2_074tri_LR	Retriever	The dog looked at the stimuli for less than 2 s in Trial 2
ER27	Labrador Retriever	9	female	2_051tri_LR	Retriever	The dog looked at the stimuli for less than 2 s in Trial 2
ER28	Golden Retriever	7	male	2_032tri_RL	Retriever	The dog looked at the stimuli for less than 2 s in Trial 2
ER29	Golden Retriever	9	male	2_041tri_RL	Retriever	The dog looked at the stimuli for less than 2 s in Trial 2
ER30	English Cocker Spaniel	5	female	2_041tri_RL	Retriever	The dog looked at the stimuli for less than 2 s in Trial 2
ER31	English Cocker Spaniel	12	female	2_051tri_LR	Retriever	The dog looked at the stimuli for less than 2 s in Trial 2
ER32	English Cocker Spaniel	3	male	2_074tri_LR	Retriever	The dog looked at the stimuli for less than 2 s in Trial 2
ER33	English Cocker Spaniel	2	female	2_041tri_RL	Retriever	The dog looked at the stimuli for less than 2 s in Trial 2
ER34	Labrador Retriever	3	female	1_055tri_RL	Retriever	The dog looked at the stimuli for less than 2 s in Trial 2
ER35	Labrador Retriever	5	male	2_012tri_RL	Retriever	The dog moved away from the owner and walked around the room
ER36	English Cocker Spaniel	9.5	female	2_023tri_RL	Retriever	The dog tried to escape throughout Trial 2 from the owner's hold
ER37	Labrador Retriever	1.5	female	1_056tri_LR	Retriever	The dog's face disappeared for 1.28 s in Trial 2 and the owner was moving the dog a lot (look cannot be coded properly)
ER38	English Cocker Spaniel	7	male	2_032tri_RL	Retriever	The dog's face disappeared for several seconds in Trial 1 and in Trial 2 looked at the stimuli for less than 2 s
ER39	English cocker spaniel	3	female	2_041tri_LR	Retriever	The sound was missing from the audiovisual attention grabber

## Sheet: Looking_duration
ID	Breed	Group	Trial	Side	First_look	Chasing	Independent
CC20	Basset Hound	Chaser	1	Right	Chasing	2.96	0		Side
CC20	Basset Hound	Chaser	2	Left	Independent	2.16	1.6		The side on which the chasing motion was displayed in the first trial
CC21	Basset Hound	Chaser	1	Left	Independent	2.88	1.52
CC21	Basset Hound	Chaser	2	Right	Independent	3.92	0.32		First_look
CC1	Beagle	Chaser	1	Left	Chasing	1.68	1.16		The motion pattern dogs looked at first in the specific trial
CC1	Beagle	Chaser	2	Right	Independent	3.76	5.36
CC14	Beagle	Chaser	1	Left	Independent	2.2	5.52		Chasing and Independent
CC14	Beagle	Chaser	2	Right	Chasing	2.88	2.68		Looking duration at the chasing and independent patterns in the specific trial
CC16	Beagle	Chaser	1	Right	Independent	3.32	5.52
CC16	Beagle	Chaser	2	Left	Independent	0.8	4.76
CC25	Beagle	Chaser	1	Left	Independent	3.16	3.24
CC25	Beagle	Chaser	2	Right	Independent	0.16	2.68
CC3	Beagle	Chaser	1	Right	Chasing	4.04	2.48
CC3	Beagle	Chaser	2	Left	Independent	1.84	4.28
CC32	Beagle	Chaser	1	Right	Chasing	1.92	0.24
CC32	Beagle	Chaser	2	Left	Independent	1.24	2.88
CC34	Beagle	Chaser	1	Left	Independent	1.72	1.72
CC34	Beagle	Chaser	2	Right	Chasing	1.2	3.96
CC4	Beagle	Chaser	1	Right	Chasing	2.48	3.8
CC4	Beagle	Chaser	2	Left	Independent	1.4	0.8
CC36	Catahoula Leopard Dog	Chaser	1	Right	Independent	3.8	3.88
CC36	Catahoula Leopard Dog	Chaser	2	Left	Chasing	1.48	2.76
CC2	German Boxer	Chaser	1	Right	Chasing	4.12	3.56
CC2	German Boxer	Chaser	2	Left	Chasing	6.36	3.04
CC10	Hanover Hound	Chaser	1	Left	Independent	3	6.36
CC10	Hanover Hound	Chaser	2	Right	Independent	4.04	0.72
CC31	Hanover Hound	Chaser	1	Right	Independent	3.04	3.72
CC31	Hanover Hound	Chaser	2	Left	Independent	4.24	1.04
CC12	Jack Russell Terrier	Chaser	1	Right	Chasing	0.56	1.76
CC12	Jack Russell Terrier	Chaser	2	Left	Chasing	1.16	0.92
CC6	Jack Russell Terrier	Chaser	1	Right	Chasing	3.68	3.4
CC6	Jack Russell Terrier	Chaser	2	Left	Chasing	2.68	1.68
CC7	Jack Russell Terrier	Chaser	1	Left	Chasing	1.04	2.84
CC7	Jack Russell Terrier	Chaser	2	Right	Chasing	2	3.04
CC8	Jack Russell Terrier	Chaser	1	Right	Independent	2.8	1.8
CC8	Jack Russell Terrier	Chaser	2	Left	Chasing	1.24	5.56
CC15	Parson Russell Terrier	Chaser	1	Right	Independent	2.6	4.16
CC15	Parson Russell Terrier	Chaser	2	Left	Independent	2.68	3
CC24	Parson Russell Terrier	Chaser	1	Right	Chasing	2.12	2.36
CC24	Parson Russell Terrier	Chaser	2	Left	Independent	0.96	8.2
CC26	Parson Russell Terrier	Chaser	1	Right	Independent	3.6	1.44
CC26	Parson Russell Terrier	Chaser	2	Left	Independent	2.56	1.84
CC5	Shiba Inu	Chaser	1	Left	Independent	1.64	5.04
CC5	Shiba Inu	Chaser	2	Right	Independent	0.96	3.64
RC10	English Cocker Spaniel	Retriever	1	Left	Independent	0.76	8.56
RC10	English Cocker Spaniel	Retriever	2	Right	Independent	1.28	4.08
RC12	English Cocker Spaniel	Retriever	1	Right	Independent	4.84	2.56
RC12	English Cocker Spaniel	Retriever	2	Left	Chasing	3	3.96
RC13	English Cocker Spaniel	Retriever	1	Right	Chasing	5.6	3.2
RC13	English Cocker Spaniel	Retriever	2	Left	Independent	0.36	7.16
RC17	English Cocker Spaniel	Retriever	1	Left	Independent	2.84	5.96
RC17	English Cocker Spaniel	Retriever	2	Right	Chasing	2.32	1.8
RC22	English Cocker Spaniel	Retriever	1	Right	Independent	7.24	1.64
RC22	English Cocker Spaniel	Retriever	2	Left	Chasing	0.28	2.88
RC4	English Cocker Spaniel	Retriever	1	Left	Independent	1.76	2.44
RC4	English Cocker Spaniel	Retriever	2	Right	Chasing	1.88	0.92
RC5	English Cocker Spaniel	Retriever	1	Right	Chasing	3.84	4.56
RC5	English Cocker Spaniel	Retriever	2	Left	Independent	1.92	2.88
RC14	Golden Retriever	Retriever	1	Right	Independent	4.52	4.52
RC14	Golden Retriever	Retriever	2	Left	Independent	2.84	4.32
RC15	Golden Retriever	Retriever	1	Left	Independent	5.24	4
RC15	Golden Retriever	Retriever	2	Right	Independent	2.4	3.16
RC18	Golden Retriever	Retriever	1	Right	Independent	2.56	2.6
RC18	Golden Retriever	Retriever	2	Left	Independent	1.48	2.08
RC19	Golden Retriever	Retriever	1	Left	Chasing	4.08	4.28
RC19	Golden Retriever	Retriever	2	Right	Chasing	4.48	0.76
RC21	Golden Retriever	Retriever	1	Left	Chasing	6.72	1.4
RC21	Golden Retriever	Retriever	2	Right	Chasing	2.6	2.48
RC41	Golden Retriever	Retriever	1	Left	Independent	2.56	1.76
RC41	Golden Retriever	Retriever	2	Right	Chasing	6.88	0.12
RC43	Golden Retriever	Retriever	1	Right	Chasing	8.88	0
RC43	Golden Retriever	Retriever	2	Left	Independent	3.92	2.96
RC45	Golden Retriever	Retriever	1	Right	Chasing	0.44	3.6
RC45	Golden Retriever	Retriever	2	Left	Independent	0	2.88
RC20	Labrador Retriever	Retriever	1	Right	Independent	3.2	5.8
RC20	Labrador Retriever	Retriever	2	Left	Chasing	4.28	4.72
RC39	Labrador Retriever	Retriever	1	Left	Independent	1.08	6.92
RC39	Labrador Retriever	Retriever	2	Right	Independent	2.24	1.64
RC47	Labrador Retriever	Retriever	1	Right	Chasing	4	1.44
RC47	Labrador Retriever	Retriever	2	Left	Chasing	0.96	5.76
RC6	Labrador Retriever	Retriever	1	Right	Chasing	3.6	2.68
RC6	Labrador Retriever	Retriever	2	Left	Chasing	1.12	1.56
RC8	Labrador Retriever	Retriever	1	Right	Chasing	6.96	1.64
RC8	Labrador Retriever	Retriever	2	Left	Independent	5.2	3.68

## Sheet: Gaze_alternation
ID	Breed	Group	Trial	Side	First_look	Alternation
CC20	Basset Hound	Chaser	1	Right	Chasing	0		Alternation
CC20	Basset Hound	Chaser	2	Left	Independent	2		Frequency of gaze alternation between the two patterns in the specific trial
CC21	Basset Hound	Chaser	1	Left	Independent	3
CC21	Basset Hound	Chaser	2	Right	Independent	1
CC1	Beagle	Chaser	1	Left	Chasing	2
CC1	Beagle	Chaser	2	Right	Independent	5
CC14	Beagle	Chaser	1	Left	Independent	4
CC14	Beagle	Chaser	2	Right	Chasing	3
CC16	Beagle	Chaser	1	Right	Independent	3
CC16	Beagle	Chaser	2	Left	Independent	2
CC25	Beagle	Chaser	1	Left	Independent	5
CC25	Beagle	Chaser	2	Right	Independent	1
CC3	Beagle	Chaser	1	Right	Chasing	5
CC3	Beagle	Chaser	2	Left	Independent	3
CC32	Beagle	Chaser	1	Right	Chasing	2
CC32	Beagle	Chaser	2	Left	Independent	4
CC34	Beagle	Chaser	1	Left	Independent	3
CC34	Beagle	Chaser	2	Right	Chasing	2
CC4	Beagle	Chaser	1	Right	Chasing	3
CC4	Beagle	Chaser	2	Left	Independent	1
CC36	Catahoula Leopard Dog	Chaser	1	Right	Independent	8
CC36	Catahoula Leopard Dog	Chaser	2	Left	Chasing	5
CC2	German Boxer	Chaser	1	Right	Chasing	11
CC2	German Boxer	Chaser	2	Left	Chasing	6
CC10	Hanover Hound	Chaser	1	Left	Independent	6
CC10	Hanover Hound	Chaser	2	Right	Independent	3
CC31	Hanover Hound	Chaser	1	Right	Independent	5
CC31	Hanover Hound	Chaser	2	Left	Independent	3
CC12	Jack Russell Terrier	Chaser	1	Right	Chasing	1
CC12	Jack Russell Terrier	Chaser	2	Left	Chasing	1
CC6	Jack Russell Terrier	Chaser	1	Right	Chasing	2
CC6	Jack Russell Terrier	Chaser	2	Left	Chasing	4
CC7	Jack Russell Terrier	Chaser	1	Left	Chasing	5
CC7	Jack Russell Terrier	Chaser	2	Right	Chasing	4
CC8	Jack Russell Terrier	Chaser	1	Right	Independent	2
CC8	Jack Russell Terrier	Chaser	2	Left	Chasing	2
CC15	Parson Russell Terrier	Chaser	1	Right	Independent	2
CC15	Parson Russell Terrier	Chaser	2	Left	Independent	3
CC24	Parson Russell Terrier	Chaser	1	Right	Chasing	2
CC24	Parson Russell Terrier	Chaser	2	Left	Independent	1
CC26	Parson Russell Terrier	Chaser	1	Right	Independent	5
CC26	Parson Russell Terrier	Chaser	2	Left	Independent	3
CC5	Shiba Inu	Chaser	1	Left	Independent	6
CC5	Shiba Inu	Chaser	2	Right	Independent	3
RC10	English Cocker Spaniel	Retriever	1	Left	Independent	2
RC10	English Cocker Spaniel	Retriever	2	Right	Independent	3
RC12	English Cocker Spaniel	Retriever	1	Right	Independent	5
RC12	English Cocker Spaniel	Retriever	2	Left	Chasing	2
RC13	English Cocker Spaniel	Retriever	1	Right	Chasing	7
RC13	English Cocker Spaniel	Retriever	2	Left	Independent	2
RC17	English Cocker Spaniel	Retriever	1	Left	Independent	4
RC17	English Cocker Spaniel	Retriever	2	Right	Chasing	1
RC22	English Cocker Spaniel	Retriever	1	Right	Independent	7
RC22	English Cocker Spaniel	Retriever	2	Left	Chasing	1
RC4	English Cocker Spaniel	Retriever	1	Left	Independent	2
RC4	English Cocker Spaniel	Retriever	2	Right	Chasing	3
RC5	English Cocker Spaniel	Retriever	1	Right	Chasing	4
RC5	English Cocker Spaniel	Retriever	2	Left	Independent	5
RC14	Golden Retriever	Retriever	1	Right	Independent	5
RC14	Golden Retriever	Retriever	2	Left	Independent	4
RC15	Golden Retriever	Retriever	1	Left	Independent	3
RC15	Golden Retriever	Retriever	2	Right	Independent	1
RC18	Golden Retriever	Retriever	1	Right	Independent	2
RC18	Golden Retriever	Retriever	2	Left	Independent	2
RC19	Golden Retriever	Retriever	1	Left	Chasing	3
RC19	Golden Retriever	Retriever	2	Right	Chasing	2
RC21	Golden Retriever	Retriever	1	Left	Chasing	5
RC21	Golden Retriever	Retriever	2	Right	Chasing	1
RC41	Golden Retriever	Retriever	1	Left	Independent	2
RC41	Golden Retriever	Retriever	2	Right	Chasing	1
RC43	Golden Retriever	Retriever	1	Right	Chasing	0
RC43	Golden Retriever	Retriever	2	Left	Independent	9
RC45	Golden Retriever	Retriever	1	Right	Chasing	2
RC45	Golden Retriever	Retriever	2	Left	Independent	0
RC20	Labrador Retriever	Retriever	1	Right	Independent	3
RC20	Labrador Retriever	Retriever	2	Left	Chasing	4
RC39	Labrador Retriever	Retriever	1	Left	Independent	4
RC39	Labrador Retriever	Retriever	2	Right	Independent	3
RC47	Labrador Retriever	Retriever	1	Right	Chasing	5
RC47	Labrador Retriever	Retriever	2	Left	Chasing	3
RC6	Labrador Retriever	Retriever	1	Right	Chasing	7
RC6	Labrador Retriever	Retriever	2	Left	Chasing	2
RC8	Labrador Retriever	Retriever	1	Right	Chasing	6
RC8	Labrador Retriever	Retriever	2	Left	Independent	3
