# Supplementary material for: Selection for specific behavioural traits does not influence preference of chasing motion and visual strategy in dogs
Source: Sci Rep. 2022 Feb 11;12:2370. doi: 10.1038/s41598-022-06382-6 (PMC8837786; doi:10.1038/s41598-022-06382-6)
Supplement: Supplementary file 2 — Supplementary Information 2. [file 41598_2022_6382_MOESM2_ESM.ipynb]

# %% [markdown]
# Selection for specific behavioural traits does not influence preference of chasing motion and visual strategy in dogs
# by J Abdai & Á Miklósi in Scientific Reports

# %% [code]
get_ipython().magic('matplotlib notebook')
from matplotlib import pyplot as plt
plt.rcParams.update({'figure.max_open_warning': 0})
import numpy as np
import scipy.stats as ss
from statsmodels.sandbox.stats.multicomp import multipletests

# %% [code]
# bins = np.linspace(0.1,10,100) -0.05
alldata ={
    "chaser_trial1": [],
    "chaser_trial2": [],
    "retriever_trial1": [],
    "retriever_trial2": [],
}
bins = np.arange(0.12,10.12,0.12) -0.06
binsize = 0.12
numbins = len(bins)
retriever_total_trial1 = np.zeros((len(bins)))
retriever_dependent_trial1 = np.zeros((len(bins)))
retriever_independent_trial1 = np.zeros((len(bins)))
retriever_total_trial2 = np.zeros((len(bins)))
retriever_dependent_trial2 = np.zeros((len(bins)))
retriever_independent_trial2 = np.zeros((len(bins)))
retriever_all_trial1 = np.zeros((len(bins)))
retriever_not_looking_trial1 = np.zeros((len(bins)))
retriever_all_trial2 = np.zeros((len(bins)))
retriever_not_looking_trial2 = np.zeros((len(bins)))

retriever_projection_lengths = []

starttime = 0
isOn = False
turnoff = False
prevtime = 0
difftimes = []
current_trial = 0
with open("Supplementary_Data_S4.txt") as f:
    for line in f:
        if "arch" in line:
            current_trial = 0
            alldata["retriever_trial1"].append([np.zeros((len(bins))),np.zeros((len(bins))),np.zeros((len(bins)))])
            alldata["retriever_trial2"].append([np.zeros((len(bins))),np.zeros((len(bins))),np.zeros((len(bins)))])
        try:
            if line.split("\t")[3] == 'Start of Projection':
                current_trial += 1
                starttime = float(line.split("\t")[0])
                prevtime = starttime
                isOn = True
                turnoff = False
            elif line.split("\t")[3] == 'End of Projection':
                isOn = False
                turnoff  = True
                retriever_projection_lengths.append(float(line.split("\t")[0])-starttime)
            else:
                pass
        except IndexError:
            pass
        
        if isOn:
            try:
                time = float(line.split("\t")[0]) - starttime
                difftimes.append(float(line.split("\t")[0]) - prevtime)
                prevtime = float(line.split("\t")[0])
#                 index = int(divmod(time,binsize)[0])
                index = int(round(time/binsize*3)/3)
#                 print(index,time,starttime,float(line.split("\t")[0]),int(round(time/binsize*3)/3))
                if current_trial == 1:
                    retriever_all_trial1[index] += 1
                if current_trial == 2:
                    retriever_all_trial2[index] += 1
                if line.split("\t")[2] == "Chasing":
                    if current_trial == 1:
                        alldata["retriever_trial1"][-1][0][index] += 1
                        alldata["retriever_trial1"][-1][2][index] += 1
                        retriever_total_trial1[index] += 1
                        retriever_dependent_trial1[index] += 1
                    elif current_trial == 2:
                        alldata["retriever_trial2"][-1][0][index] += 1
                        alldata["retriever_trial2"][-1][2][index] += 1
                        retriever_total_trial2[index] += 1
                        retriever_dependent_trial2[index] += 1
                    else:
                        print("error")
                elif line.split("\t")[2] == "Independent":
                    if current_trial == 1:
                        retriever_total_trial1[index] += 1
                        retriever_independent_trial1[index] += 1
                        alldata["retriever_trial1"][-1][1][index] += 1
                        alldata["retriever_trial1"][-1][2][index] += 1
                    elif current_trial == 2:
                        retriever_total_trial2[index] += 1
                        retriever_independent_trial2[index] += 1
                        alldata["retriever_trial2"][-1][1][index] += 1
                        alldata["retriever_trial2"][-1][2][index] += 1
                    else:
                        print("error")
                else:
                    if current_trial == 1:
                        retriever_not_looking_trial1[index] += 1
                    if current_trial == 2:
                        retriever_not_looking_trial2[index] += 1
                if turnoff:
                    isOn = False
            except ValueError:
                pass

# %% [code]
# bins = np.arange(0.04,10.04,0.04)
chaser_total_trial1 = np.zeros((len(bins)))
chaser_dependent_trial1 = np.zeros((len(bins)))
chaser_independent_trial1 = np.zeros((len(bins)))
chaser_total_trial2 = np.zeros((len(bins)))
chaser_dependent_trial2 = np.zeros((len(bins)))
chaser_independent_trial2 = np.zeros((len(bins)))
chaser_all = np.zeros((len(bins)))
starttime = 0
isOn = False
prevtime = 0
difftimes = []
current_trial = 0
chaser_all_trial1 = np.zeros((len(bins)))
chaser_not_looking_trial1 = np.zeros((len(bins)))
chaser_all_trial2 = np.zeros((len(bins)))
chaser_not_looking_trial2 = np.zeros((len(bins)))

with open("Supplementary_Data_S3.txt") as f:
    for line in f:
        if "arch" in line:
            current_trial = 0
            alldata["chaser_trial1"].append([np.zeros((len(bins))),np.zeros((len(bins))),np.zeros((len(bins)))])
            alldata["chaser_trial2"].append([np.zeros((len(bins))),np.zeros((len(bins))),np.zeros((len(bins)))])
        try:
            if line.split("\t")[3] == 'Start of Projection':
                current_trial += 1
                starttime = float(line.split("\t")[0])
                prevtime = starttime
                isOn = True
            elif line.split("\t")[3] == 'End of Projection':
                isOn = False
            else:
                pass
        except IndexError as e:
            pass
        
        if isOn:
            try:
                time = float(line.split("\t")[0]) - starttime
                difftimes.append(float(line.split("\t")[0]) - prevtime)
                prevtime = float(line.split("\t")[0])
#                 index = divmod(time,binsize)[0]
                index = int(round(time/binsize*3)/3)
                if current_trial == 1:
                    chaser_all_trial1[index] += 1
                if current_trial == 2:
                    chaser_all_trial2[index] += 1
                if line.split("\t")[2] == "Chasing":
                    if current_trial == 1:
                        alldata["chaser_trial1"][-1][0][index] += 1
                        alldata["chaser_trial1"][-1][2][index] += 1
                        chaser_total_trial1[index] += 1
                        chaser_dependent_trial1[index] += 1
                    elif current_trial == 2:
                        alldata["chaser_trial2"][-1][0][index] += 1
                        alldata["chaser_trial2"][-1][2][index] += 1
                        chaser_total_trial2[index] += 1
                        chaser_dependent_trial2[index] += 1
                    else:
                        print("error")
                elif line.split("\t")[2] == "Independent":
                    if current_trial == 1:
                        chaser_total_trial1[index] += 1
                        alldata["chaser_trial1"][-1][1][index] += 1
                        alldata["chaser_trial1"][-1][2][index] += 1
                        chaser_independent_trial1[index] += 1
                    elif current_trial == 2:
                        chaser_total_trial2[index] += 1
                        chaser_independent_trial2[index] += 1
                        alldata["chaser_trial2"][-1][1][index] += 1
                        alldata["chaser_trial2"][-1][2][index] += 1
                    else:
                        print("error")
                else:
                    if current_trial == 1:
                        chaser_not_looking_trial1[index] += 1
                    if current_trial == 2:
                        chaser_not_looking_trial2[index] += 1
            except ValueError as e:
                print(e,"stopping")

# %% [code]
dskip = int(2/0.12)
dskipend = -1
hskip = int(1/0.12)
hskipend = -1


pvalues = []
names = []

# %% [markdown]
# Retriever

# %% [markdown]
# Looking at the screen

# %% [code]
for percentile in [80]:
    fig,ax = plt.subplots()
    ax.set_title("Retriever - Trial 1")
    with np.errstate(divide='ignore', invalid='ignore'):
        plt.plot(bins,np.divide(retriever_total_trial1,retriever_all_trial1))
        y = np.divide(retriever_total_trial1,retriever_all_trial1)
        limit = np.mean(np.divide(retriever_total_trial1,retriever_all_trial1))*percentile/100
        hskip = np.argmax(np.divide(retriever_total_trial1,retriever_all_trial1)>limit)
        print("cut",hskip,limit)
        slope, intercept, r_value, p_value, std_err = ss.linregress(bins[hskip:hskipend],y[hskip:hskipend])
        names.append("hft1")
        pvalues.append(p_value)
        print(slope,intercept,r_value*r_value,p_value,std_err)
        ax.plot(bins,slope*bins+intercept,label="dependent")
        with open("retriever_frequency_trial1.dat","w") as f:
            for t,b in zip(bins,y):
                f.write("{} {}\n".format(t,b))

# %% [code]
for percentile in [80]:
    fig,ax = plt.subplots()
    ax.set_title("Retriever - Trial 2")
    with np.errstate(divide='ignore', invalid='ignore'):
        plt.plot(bins,np.divide(retriever_total_trial2,retriever_all_trial2))
        y = np.divide(retriever_total_trial2,retriever_all_trial2)
        limit = np.mean(np.divide(retriever_total_trial2,retriever_all_trial2))*percentile/100
        hskip = np.argmax(np.divide(retriever_total_trial2,retriever_all_trial2)>limit)
        print("cut",hskip,limit)
        slope, intercept, r_value, p_value, std_err = ss.linregress(bins[hskip:hskipend],y[hskip:hskipend])
        print(slope,intercept,r_value*r_value,p_value,std_err)
        names.append("hft2")
        pvalues.append(p_value)
        ax.plot(bins,slope*bins+intercept,label="dependent")
        with open("retriever_frequency_trial2.dat","w") as f:
            for t,b in zip(bins,y):
                f.write("{} {}\n".format(t,b))

# %% [markdown]
# Looking at the patterns

# %% [code]
for percentile in [80]:
    fig,(ax,ax2) = plt.subplots(2, sharey=True)
    ax.set_title("Retriever - Trial 1, Dependent " + str(percentile))
    ax.set_ylim([0,1])
    ax2.set_title("Retriever - Trial 1, Independent " + str(percentile))
    with np.errstate(divide='ignore', invalid='ignore'):
        y = np.divide(retriever_dependent_trial1,retriever_all_trial1)
        limit = np.mean(np.divide(retriever_total_trial1,retriever_all_trial1))*percentile/100
        hskip = np.argmax(np.divide(retriever_total_trial1,retriever_all_trial1)>limit)
        print("cut",hskip,limit)
        slope, intercept, r_value, p_value, std_err = ss.linregress(bins[hskip:hskipend],y[hskip:hskipend])
        ax.plot(bins,y,label="dependent")
        ax.plot(bins,slope*bins+intercept,label="dependent")
        print(slope,intercept,r_value*r_value,p_value,std_err)
        names.append("htc1")
        pvalues.append(p_value)
        with open("retriever_dependent_trial1.dat","w") as f:
            for t,b in zip(bins,y):
                f.write("{} {}\n".format(t,b))
        y = np.divide(retriever_independent_trial1,retriever_all_trial1)
        limit = np.mean(np.divide(retriever_total_trial1,retriever_all_trial1))*percentile/100
        hskip = np.argmax(np.divide(retriever_total_trial1,retriever_all_trial1)>limit)
        print("cut",hskip,limit)
        slope, intercept, r_value, p_value, std_err = ss.linregress(bins[hskip:hskipend],y[hskip:hskipend])
        ax2.plot(bins,y,label="independent")
        ax2.plot(bins,slope*bins+intercept,label="independent")
        print(slope,intercept,r_value*r_value,p_value,std_err)
        names.append("hti1")
        pvalues.append(p_value)
        with open("retriever_independent_trial1.dat","w") as f:
            for t,b in zip(bins,y):
                f.write("{} {}\n".format(t,b))

# %% [code]
for percentile in [80]:
    fig,(ax,ax2) = plt.subplots(2, sharey=True)
    ax.set_title("Retriever - Trial 2, Dependent " + str(percentile))
    ax.set_ylim([0,1])
    ax2.set_title("Retriever - Trial 2, Independent " + str(percentile))
    with np.errstate(divide='ignore', invalid='ignore'):
        y = np.divide(retriever_dependent_trial2,retriever_all_trial2)
        limit = np.mean(np.divide(retriever_total_trial2,retriever_all_trial2))*percentile/100
        hskip = np.argmax(np.divide(retriever_total_trial2,retriever_all_trial2)>limit)
        print("cut",hskip,limit)
        slope, intercept, r_value, p_value, std_err = ss.linregress(bins[hskip:hskipend],y[hskip:hskipend])
        ax.plot(bins,y,label="dependent")
        ax.plot(bins,slope*bins+intercept,label="dependent")
        print(slope,intercept,r_value*r_value,p_value,std_err)
        names.append("htc2")
        pvalues.append(p_value)
        with open("retriever_dependent_trial2.dat","w") as f:
            for t,b in zip(bins,y):
                f.write("{} {}\n".format(t,b))
        y = np.divide(retriever_independent_trial2,retriever_all_trial2)
        limit = np.mean(np.divide(retriever_total_trial2,retriever_all_trial2))*percentile/100
        hskip = np.argmax(np.divide(retriever_total_trial2,retriever_all_trial2)>limit)
        print("cut",hskip,limit)
        slope, intercept, r_value, p_value, std_err = ss.linregress(bins[hskip:hskipend],y[hskip:hskipend])
        ax2.plot(bins,y,label="independent")
        ax2.plot(bins,slope*bins+intercept,label="independent")
        print(slope,intercept,r_value*r_value,p_value,std_err)
        
        names.append("hti2")
        pvalues.append(p_value)
        with open("retriever_independent_trial2.dat","w") as f:
            for t,b in zip(bins,y):
                f.write("{} {}\n".format(t,b))

# %% [markdown]
# Chaser

# %% [markdown]
# Looking at the screen

# %% [code]
for percentile in [80]:
    fig,ax = plt.subplots()
    ax.set_title("Chaser - Trial 1")
    with np.errstate(divide='ignore', invalid='ignore'):
        plt.plot(bins,np.divide(chaser_total_trial1,chaser_all_trial1))
        y = np.divide(chaser_total_trial1,chaser_all_trial1)
        limit = np.mean(np.divide(chaser_total_trial1,chaser_all_trial1))*percentile/100
        hskip = np.argmax(np.divide(chaser_total_trial1,chaser_all_trial1)>limit)
        print("cut",hskip,limit)
        slope, intercept, r_value, p_value, std_err = ss.linregress(bins[hskip:hskipend],y[hskip:hskipend])
        print(slope,intercept,r_value*r_value,p_value,std_err)
        names.append("dft1")
        pvalues.append(p_value)
        ax.plot(bins,slope*bins+intercept,label="dependent")
        with open("chaser_frequency_trial1.dat","w") as f:
            for t,b in zip(bins,y):
                f.write("{} {}\n".format(t,b))

# %% [code]
for percentile in [80]:
    fig,ax = plt.subplots()
    ax.set_title("Chaser - Trial 2")
    with np.errstate(divide='ignore', invalid='ignore'):
        plt.plot(bins,np.divide(chaser_total_trial2,chaser_all_trial2))
        y = np.divide(chaser_total_trial2,chaser_all_trial2)
        limit = np.mean(np.divide(chaser_total_trial2,chaser_all_trial2))*percentile/100
        hskip = np.argmax(np.divide(chaser_total_trial2,chaser_all_trial2)>limit)
        print("cut",hskip,limit)
        slope, intercept, r_value, p_value, std_err = ss.linregress(bins[hskip:hskipend],y[hskip:hskipend])
        print(slope,intercept,r_value*r_value,p_value,std_err)
        names.append("dft2")
        pvalues.append(p_value)
        ax.plot(bins,slope*bins+intercept,label="dependent")
        with open("chaser_frequency_trial2.dat","w") as f:
            for t,b in zip(bins,y):
                f.write("{} {}\n".format(t,b))

# %% [markdown]
# Looking at the patterns

# %% [code]
for percentile in [80]:
    fig,(ax,ax2) = plt.subplots(2, sharey=True)
    ax.set_title("Chaser - Trial 1, Dependent " + str(percentile))
    ax.set_ylim([0,1])
    ax2.set_title("Chaser - Trial 1, Independent " + str(percentile))
    with np.errstate(divide='ignore', invalid='ignore'):
        y = np.divide(chaser_dependent_trial1,chaser_all_trial1)
        limit = np.mean(np.divide(chaser_total_trial1,chaser_all_trial1))*percentile/100
        hskip = np.argmax(np.divide(chaser_total_trial1,chaser_all_trial1)>limit)
        print("cut",hskip,limit)
        slope, intercept, r_value, p_value, std_err = ss.linregress(bins[hskip:hskipend],y[hskip:hskipend])
        ax.plot(bins,y,label="dependent")
        ax.plot(bins,slope*bins+intercept,label="dependent")
        print(slope,intercept,r_value*r_value,p_value,std_err)
        names.append("dtc1")
        pvalues.append(p_value)
        with open("chaser_dependent_trial1.dat","w") as f:
            for t,b in zip(bins,y):
                f.write("{} {}\n".format(t,b))
        y = np.divide(chaser_independent_trial1,chaser_all_trial1)
        limit = np.mean(np.divide(chaser_total_trial1,chaser_all_trial1))*percentile/100
        hskip = np.argmax(np.divide(chaser_total_trial1,chaser_all_trial1)>limit)
        print("cut",hskip,limit)
        slope, intercept, r_value, p_value, std_err = ss.linregress(bins[hskip:hskipend],y[hskip:hskipend])
        ax2.plot(bins,y,label="independent")
        ax2.plot(bins,slope*bins+intercept,label="independent")
        print(slope,intercept,r_value*r_value,p_value,std_err)
        names.append("dti1")
        pvalues.append(p_value)
        with open("chaser_independent_trial1.dat","w") as f:
            for t,b in zip(bins,y):
                f.write("{} {}\n".format(t,b))

# %% [code]
for percentile in [80]:
    fig,(ax,ax2) = plt.subplots(2, sharey=True)
    ax.set_title("Chaser - Trial 2, Dependent " + str(percentile))
    ax.set_ylim([0,1])
    ax2.set_title("Chaser - Trial 2, Independent " + str(percentile))
    with np.errstate(divide='ignore', invalid='ignore'):
        y = np.divide(chaser_dependent_trial2,chaser_all_trial2)
        limit = np.mean(np.divide(chaser_total_trial2,chaser_all_trial2))*percentile/100
        hskip = np.argmax(np.divide(chaser_total_trial2,chaser_all_trial2)>limit)
        print("cut",hskip,limit)
        slope, intercept, r_value, p_value, std_err = ss.linregress(bins[hskip:hskipend],y[hskip:hskipend])
        ax.plot(bins,y,label="dependent")
        ax.plot(bins,slope*bins+intercept,label="dependent")
        print(slope,intercept,r_value*r_value,p_value,std_err)
        names.append("dtc2")
        pvalues.append(p_value)
        with open("chaser_dependent_trial2.dat","w") as f:
            for t,b in zip(bins,y):
                f.write("{} {}\n".format(t,b))
        y = np.divide(chaser_independent_trial2,chaser_all_trial2)
        limit = np.mean(np.divide(chaser_total_trial2,chaser_all_trial2))*percentile/100
        hskip = np.argmax(np.divide(chaser_total_trial2,chaser_all_trial2)>limit)
        print("cut",hskip,limit)
        slope, intercept, r_value, p_value, std_err = ss.linregress(bins[hskip:hskipend],y[hskip:hskipend])
        ax2.plot(bins,y,label="independent")
        ax2.plot(bins,slope*bins+intercept,label="independent")
        print(slope,intercept,r_value*r_value,p_value,std_err)
        names.append("dti2")
        pvalues.append(p_value)
        with open("chaser_independent_trial2.dat","w") as f:
            for t,b in zip(bins,y):
                f.write("{} {}\n".format(t,b))
