# Supplementary material for: Selection for specific behavioural traits does not influence preference of chasing motion and visual strategy in dogs
Source: Sci Rep. 2022 Feb 11;12:2370. doi: 10.1038/s41598-022-06382-6 (PMC8837786; doi:10.1038/s41598-022-06382-6)
Supplement: Supplementary file 4 — Supplementary Information 4. [file 41598_2022_6382_MOESM4_ESM.txt]

RC27_2_032tri_RL.arch
Time		Looking	Marker
0.00
0.04
0.08
0.12
0.16
0.20
0.24
0.28
0.32
0.36
0.40
0.44
0.48
0.52
0.56
0.60
0.64
0.68
0.72
0.76
0.80
0.84
0.88
0.92
0.96
1.00
1.04
1.08
1.12
1.16
1.20
1.24
1.28
1.32
1.36
1.40
1.44
1.48
1.52
1.56
1.60
1.64
1.68
1.72
1.76
1.80
1.84
1.88
1.92
1.96
2.00
2.04
2.08
2.12
2.16
2.20
2.24
2.28
2.32
2.36
2.40
2.44
2.48
2.52
2.56
2.60
2.64
2.68
2.72
2.76
2.80
2.84
2.88
2.92
2.96
3.00
3.04
3.08
3.12
3.16
3.20
3.24
3.28
3.32
3.36
3.40
3.44
3.48
3.52
3.56
3.60
3.64
3.68
3.72
3.76
3.80
3.84
3.88
3.92
3.96
4.00
4.04
4.08
4.12
4.16
4.20
4.24
4.28
4.32
4.36
4.40
4.44
4.48
4.52
4.56
4.60
4.64
4.68
4.72
4.76
4.80
4.84
4.88
4.92
4.96
5.00
5.04
5.08
5.12
5.16
5.20
5.24
5.28
5.32
5.36
5.40
5.44
5.48
5.52
5.56
5.60
5.64
5.68
5.72
5.76
5.80
5.84
5.88
5.92
5.96
6.00
6.04
6.08
6.12
6.16
6.20
6.24
6.28
6.32
6.36
6.40
6.44
6.48
6.52
6.56
6.60
6.64
6.68
6.72
6.76
6.80
6.84
6.88
6.92
6.96
7.00
7.04
7.08
7.12
7.16
7.20
7.24
7.28
7.32
7.36
7.40
7.44
7.48
7.52
7.56
7.60
7.64
7.68
7.72
7.76
7.80
7.84
7.88
7.92
7.96
8.00
8.04
8.08
8.12
8.16
8.20
8.24
8.28
8.32
8.36
8.40
8.44
8.48
8.52
8.56
8.60
8.64
8.68
8.72
8.76
8.80
8.84
8.88
8.92
8.96
9.00
9.04
9.08
9.12
9.16
9.20
9.24
9.28
9.32
9.36
9.40
9.44
9.48
9.52
9.56
9.60
9.64
9.68
9.72
9.76
9.80
9.84
9.88
9.92
9.96
10.00
10.04
10.08
10.12
10.16
10.20
10.24
10.28
10.32
10.36
10.40
10.44
10.48
10.52
10.56
10.60
10.64
10.68
10.72
10.76
10.80
10.84
10.88
10.92
10.96
11.00
11.04
11.08
11.12
11.16
11.20
11.24
11.28
11.32
11.36
11.40
11.44
11.48
11.52
11.56
11.60
11.64
11.68
11.72
11.76
11.80
11.84
11.88
11.92
11.96
12.00
12.04
12.08
12.12
12.16
12.20
12.24
12.28
12.32
12.36
12.40
12.44
12.48
12.52
12.56
12.60
12.64
12.68
12.72
12.76
12.80
12.84
12.88
12.92
12.96
13.00
13.04
13.08
13.12
13.16
13.20
13.24
13.28
13.32
13.36
13.40
13.44
13.48
13.52
13.56
13.60
13.64
13.68
13.72
13.76
13.80
13.84
13.88
13.92
13.96
14.00
14.04
14.08
14.12
14.16
14.20
14.24
14.28
14.32
14.36
14.40
14.44
14.48
14.52
14.56
14.60
14.64
14.68
14.72
14.76
14.80
14.84
14.88
14.92
14.96
15.00
15.04
15.08
15.12
15.16
15.20
15.24
15.28
15.32
15.36
15.40
15.44
15.48
15.52
15.56
15.60
15.64
15.68
15.72
15.76
15.80
15.84
15.88
15.92
15.96
16.00
16.04
16.08
16.12
16.16
16.20
16.24
16.28
16.32
16.36
16.40
16.44
16.48
16.52
16.56
16.60
16.64
16.68
16.72
16.76
16.80
16.84
16.88
16.92
16.96
17.00
17.04
17.08
17.12
17.16
17.20
17.24
17.28
17.32
17.36
17.40
17.44
17.48
17.52
17.56
17.60
17.64
17.68
17.72
17.76
17.80
17.84
17.88
17.92
17.96
18.00
18.04
18.08
18.12
18.16
18.20
18.24
18.28
18.32
18.36
18.40
18.44
18.48
18.52
18.56
18.60
18.64
18.68
18.72
18.76
18.80
18.84
18.88
18.92
18.96
19.00
19.04
19.08
19.12
19.16
19.20
19.24
19.28
19.32
19.36
19.40
19.44
19.48
19.52
19.56
19.60
19.64
19.68
19.72
19.76
19.80
19.84
19.88
19.92
19.96
20.00
20.04
20.08
20.12
20.16
20.20
20.24
20.28
20.32
20.36
20.40
20.44
20.48
20.52
20.56
20.60
20.64
20.68
20.72
20.76
20.80
20.84
20.88
20.92
20.96
21.00
21.04
21.08
21.12
21.16
21.20
21.24
21.28
21.32
21.36
21.40
21.44
21.48
21.52
21.56
21.60
21.64
21.68
21.72
21.76
21.80
21.84
21.88
21.92
21.96
22.00
22.04
22.08
22.12
22.16
22.20
22.24
22.28
22.32
22.36
22.40
22.44
22.48
22.52
22.56
22.60
22.64
22.68
22.72
22.76
22.80
22.84
22.88
22.92
22.96
23.00
23.04
23.08
23.12
23.16
23.20
23.24
23.28
23.32
23.36
23.40
23.44
23.48
23.52
23.56
23.60
23.64
23.68
23.72
23.76
23.80
23.84
23.88
23.92
23.96
24.00
24.04
24.08
24.12
24.16
24.20
24.24
24.28
24.32
24.36
24.40
24.44
24.48
24.52
24.56
24.60
24.64
24.68
24.72
24.76
24.80
24.84
24.88
24.92
24.96
25.00
25.04
25.08
25.12
25.16
25.20
25.24
25.28
25.32
25.36
25.40
25.44
25.48
25.52
25.56
25.60
25.64
25.68
25.72
25.76
25.80
25.84
25.88
25.92
25.96
26.00
26.04
26.08
26.12
26.16
26.20
26.24
26.28
26.32
26.36
26.40
26.44
26.48
26.52
26.56
26.60
26.64
26.68
26.72
26.76
26.80
26.84
26.88
26.92
26.96
27.00
27.04
27.08
27.12
27.16
27.20
27.24
27.28
27.32
27.36
27.40
27.44
27.48
27.52
27.56
27.60
27.64
27.68
27.72
27.76
27.80
27.84
27.88
27.92
27.96
28.00
28.04
28.08
28.12
28.16
28.20
28.24
28.28
28.32
28.36
28.40
28.44
28.48
28.52
28.56
28.60
28.64
28.68
28.72
28.76
28.80
28.84
28.88
28.92
28.96
29.00
29.04
29.08
29.12
29.16
29.20
29.24
29.28
29.32
29.36
29.40
29.44
29.48
29.52
29.56
29.60
29.64
29.68
29.72
29.76
29.80
29.84
29.88
29.92
29.96
30.00
30.04
30.08
30.12
30.16
30.20
30.24
30.28
30.32
30.36
30.40
30.44
30.48
30.52
30.56
30.60
30.64
30.68
30.72
30.76
30.80
30.84
30.88
30.92
30.96
31.00
31.04
31.08
31.12
31.16
31.20
31.24
31.28
31.32
31.36
31.40
31.44
31.48
31.52
31.56
31.60
31.64
31.68
31.72
31.76
31.80
31.84
31.88
31.92
31.96
32.00
32.04
32.08
32.12
32.16
32.20
32.24
32.28
32.32
32.36
32.40
32.44
32.48
32.52
32.56
32.60
32.64
32.68
32.72
32.76
32.80
32.84
32.88
32.92
32.96
33.00
33.04
33.08
33.12
33.16
33.20
33.24
33.28
33.32
33.36
33.40
33.44
33.48
33.52
33.56
33.60
33.64
33.68
33.72
33.76
33.80
33.84
33.88
33.92
33.96
34.00
34.04
34.08
34.12
34.16
34.20
34.24
34.28
34.32
34.36
34.40
34.44
34.48
34.52
34.56
34.60
34.64
34.68
34.72
34.76
34.80
34.84
34.88
34.92
34.96
35.00
35.04
35.08
35.12
35.16
35.20
35.24
35.28
35.32
35.36
35.40
35.44
35.48
35.52
35.56
35.60
35.64
35.68
35.72
35.76
35.80
35.84
35.88
35.92
35.96
36.00
36.04
36.08
36.12
36.16
36.20
36.24
36.28
36.32
36.36
36.40
36.44
36.48
36.52
36.56
36.60
36.64
36.68
36.72
36.76
36.80
36.84
36.88
36.92
36.96
37.00
37.04
37.08
37.12
37.16
37.20
37.24
37.28
37.32
37.36
37.40
37.44
37.48
37.52
37.56
37.60
37.64
37.68
37.72
37.76
37.80
37.84
37.88
37.92
37.96
38.00
38.04
38.08
38.12
38.16
38.20
38.24
38.28
38.32
38.36
38.40
38.44
38.48
38.52
38.56
38.60
38.64
38.68
38.72
38.76
38.80
38.84
38.88
38.92
38.96
39.00
39.04
39.08
39.12
39.16
39.20
39.24
39.28
39.32
39.36
39.40
39.44
39.48
39.52
39.56
39.60
39.64
39.68
39.72
39.76
39.80
39.84
39.88
39.92
39.96
40.00
40.04
40.08
40.12
40.16
40.20
40.24
40.28
40.32
40.36
40.40
40.44
40.48
40.52
40.56
40.60
40.64
40.68
40.72
40.76
40.80
40.84
40.88
40.92
40.96
41.00
41.04
41.08
41.12
41.16
41.20
41.24
41.28
41.32
41.36
41.40
41.44
41.48
41.52
41.56
41.60
41.64
41.68
41.72
41.76
41.80
41.84
41.88
41.92
41.96
42.00
42.04
42.08
42.12
42.16
42.20
42.24
42.28
42.32
42.36
42.40
42.44
42.48
42.52
42.56
42.60
42.64
42.68
42.72
42.76
42.80
42.84
42.88
42.92
42.96
43.00
43.04
43.08
43.12
43.16
43.20
43.24
43.28
43.32
43.36
43.40
43.44
43.48
43.52
43.56
43.60
43.64
43.68
43.72
43.76
43.80
43.84
43.88
43.92
43.96
44.00
44.04
44.08
44.12
44.16
44.20
44.24
44.28
44.32
44.36
44.40
44.44
44.48
44.52
44.56
44.60
44.64
44.68
44.72
44.76
44.80
44.84
44.88
44.92
44.96
45.00
45.04
45.08
45.12
45.16
45.20
45.24
45.28
45.32
45.36
45.40
45.44
45.48
45.52
45.56
45.60
45.64
45.68
45.72
45.76
45.80
45.84
45.88
45.92
45.96
46.00
46.04
46.08
46.12
46.16
46.20
46.24
46.28
46.32
46.36
46.40
46.44
46.48
46.52
46.56
46.60
46.64
46.68
46.72
46.76
46.80
46.84
46.88
46.92
46.96
47.00
47.04
47.08
47.12
47.16
47.20
47.24
47.28
47.32
47.36
47.40
47.44
47.48
47.52
47.56
47.60
47.64
47.68
47.72
47.76
47.80
47.84
47.88
47.92
47.96
48.00
48.04
48.08
48.12
48.16
48.20
48.24
48.28
48.32
48.36
48.40
48.44
48.48
48.52
48.56
48.60
48.64
48.68
48.72
48.76
48.80
48.84
48.88
48.92
48.96
49.00
49.04
49.08
49.12
49.16
49.20
49.24
49.28
49.32
49.36
49.40
49.44
49.48
49.52
49.56
49.60
49.64
49.68
49.72
49.76
49.80
49.84
49.88
49.92
49.96
50.00
50.04
50.08
50.12
50.16
50.20
50.24
50.28
50.32
50.36
50.40
50.44
50.48
50.52
50.56
50.60
50.64
50.68
50.72
50.76
50.80
50.84
50.88
50.92
50.96
51.00
51.04
51.08
51.12
51.16
51.20
51.24
51.28
51.32
51.36
51.40
51.44
51.48
51.52
51.56
51.60
51.64
51.68
51.72
51.76
51.80
51.84
51.88
51.92
51.96
52.00
52.04
52.08
52.12
52.16
52.20
52.24
52.28
52.32
52.36
52.40
52.44
52.48
52.52
52.56
52.60
52.64
52.68
52.72
52.76
52.80
52.84
52.88
52.92
52.96
53.00
53.04
53.08
53.12
53.16
53.20
53.24
53.28
53.32
53.36
53.40
53.44
53.48
53.52
53.56
53.60
53.64
53.68
53.72
53.76
53.80
53.84
53.88
53.92
53.96
54.00
54.04
54.08
54.12
54.16
54.20
54.24
54.28
54.32
54.36
54.40
54.44
54.48
54.52
54.56
54.60
54.64
54.68
54.72
54.76
54.80
54.84
54.88
54.92
54.96
55.00
55.04
55.08
55.12
55.16
55.20
55.24
55.28
55.32
55.36
55.40
55.44
55.48
55.52
55.56
55.60
55.64
55.68
55.72
55.76
55.80
55.84
55.88
55.92
55.96
56.00
56.04
56.08
56.12
56.16
56.20
56.24
56.28
56.32
56.36
56.40
56.44
56.48
56.52
56.56
56.60
56.64
56.68
56.72
56.76
56.80
56.84
56.88
56.92
56.96
57.00
57.04
57.08
57.12
57.16
57.20
57.24
57.28
57.32
57.36
57.40
57.44
57.48
57.52
57.56
57.60
57.64
57.68
57.72
57.76
57.80
57.84
57.88
57.92
57.96
58.00
58.04
58.08
58.12
58.16
58.20
58.24
58.28
58.32
58.36
58.40
58.44
58.48
58.52
58.56
58.60
58.64
58.68
58.72
58.76
58.80
58.84
58.88
58.92
58.96
59.00
59.04
59.08
59.12
59.16
59.20
59.24
59.28
59.32
59.36
59.40
59.44
59.48
59.52
59.56
59.60
59.64
59.68
59.72
59.76
59.80
59.84
59.88
59.92
59.96
60.00
60.04
60.08
60.12
60.16
60.20
60.24
60.28
60.32
60.36
60.40
60.44
60.48
60.52
60.56
60.60
60.64
60.68
60.72
60.76
60.80
60.84
60.88
60.92
60.96
61.00
61.04
61.08
61.12
61.16
61.20
61.24
61.28
61.32
61.36
61.40
61.44
61.48
61.52
61.56
61.60
61.64
61.68
61.72
61.76
61.80
61.84
61.88
61.92
61.96
62.00
62.04
62.08
62.12
62.16
62.20
62.24
62.28
62.32
62.36
62.40
62.44
62.48
62.52
62.56
62.60
62.64
62.68
62.72
62.76
62.80
62.84
62.88
62.92
62.96
63.00
63.04
63.08
63.12
63.16
63.20
63.24
63.28
63.32
63.36
63.40
63.44
63.48
63.52
63.56
63.60
63.64
63.68
63.72
63.76
63.80
63.84
63.88
63.92
63.96
64.00
64.04
64.08
64.12
64.16
64.20
64.24
64.28
64.32
64.36
64.40
64.44
64.48
64.52
64.56
64.60
64.64
64.68
64.72
64.76
64.80
64.84
64.88
64.92
64.96
65.00
65.04
65.08
65.12
65.16
65.20
65.24
65.28
65.32
65.36
65.40
65.44
65.48
65.52
65.56
65.60
65.64
65.68
65.72
65.76
65.80
65.84
65.88
65.92
65.96
66.00
66.04
66.08
66.12
66.16
66.20
66.24
66.28
66.32
66.36
66.40
66.44
66.48
66.52
66.56
66.60
66.64
66.68
66.72
66.76
66.80
66.84
66.88
66.92
66.96
67.00
67.04
67.08
67.12
67.16
67.20
67.24
67.28
67.32
67.36
67.40
67.44
67.48
67.52
67.56
67.60
67.64
67.68
67.72
67.76
67.80
67.84
67.88
67.92
67.96
68.00
68.04
68.08
68.12
68.16
68.20
68.24
68.28
68.32
68.36
68.40
68.44
68.48
68.52
68.56
68.60
68.64
68.68
68.72
68.76
68.80
68.84
68.88
68.92
68.96
69.00
69.04
69.08
69.12
69.16
69.20
69.24
69.28
69.32
69.36
69.40
69.44
69.48
69.52
69.56
69.60
69.64
69.68
69.72
69.76
69.80
69.84
69.88
69.92
69.96
70.00
70.04
70.08
70.12
70.16
70.20
70.24
70.28
70.32
70.36
70.40
70.44
70.48
70.52
70.56
70.60
70.64
70.68
70.72
70.76
70.80
70.84
70.88
70.92
70.96
71.00
71.04
71.08
71.12
71.16
71.20
71.24
71.28
71.32
71.36
71.40
71.44
71.48
71.52
71.56
71.60
71.64
71.68
71.72
71.76
71.80
71.84
71.88
71.92
71.96
72.00
72.04
72.08
72.12
72.16
72.20
72.24
72.28
72.32
72.36
72.40
72.44
72.48
72.52
72.56
72.60
72.64
72.68
72.72
72.76
72.80
72.84
72.88
72.92
72.96
73.00
73.04
73.08
73.12
73.16
73.20
73.24
73.28
73.32
73.36
73.40
73.44
73.48
73.52
73.56
73.60
73.64
73.68
73.72
73.76
73.80
73.84
73.88
73.92
73.96
74.00
74.04
74.08
74.12
74.16
74.20
74.24
74.28
74.32
74.36
74.40
74.44
74.48
74.52
74.56
74.60
74.64
74.68
74.72
74.76
74.80
74.84
74.88
74.92
74.96
75.00
75.04
75.08
75.12
75.16
75.20
75.24
75.28
75.32
75.36
75.40
75.44
75.48
75.52
75.56
75.60
75.64
75.68
75.72
75.76
75.80
75.84
75.88
75.92
75.96
76.00
76.04
76.08
76.12
76.16
76.20
76.24
76.28
76.32
76.36
76.40
76.44
76.48
76.52
76.56
76.60
76.64
76.68
76.72
76.76
76.80
76.84
76.88
76.92
76.96
77.00
77.04
77.08
77.12
77.16
77.20
77.24
77.28
77.32
77.36
77.40
77.44
77.48
77.52
77.56
77.60
77.64
77.68
77.72
77.76
77.80
77.84
77.88
77.92
77.96
78.00
78.04
78.08
78.12
78.16
78.20
78.24
78.28
78.32
78.36
78.40
78.44
78.48
78.52
78.56
78.60
78.64
78.68
78.72
78.76
78.80
78.84
78.88
78.92
78.96
79.00
79.04
79.08
79.12
79.16
79.20
79.24
79.28
79.32
79.36
79.40
79.44
79.48
79.52
79.56
79.60
79.64
79.68
79.72
79.76
79.80
79.84
79.88
[truncated: 100,561 more rows]
[truncated: 3 more columns]
